# Supplementary material for: Systematic comparison of high-throughput single-cell RNA-seq methods for immune cell profiling
Source: BMC Genomics. 2021 Jan 20;22:66. doi: 10.1186/s12864-020-07358-4 (PMC7818754; doi:10.1186/s12864-020-07358-4)
Supplement: Supplementary file 2 — Additional file 2: Supplement Table 1. Summary of method designs. [file 12864_2020_7358_MOESM2_ESM.xlsx]

## Sheet: Sheet1
Method	Partitioning	Transcript Coverage	Bead Occupancy	Expected Cell Recovery	Cell Barcode and UMI [bp] relative to mRNA	Amplification Steps
10x Chromium Single Cell 3' v2	Droplet	3' end	0.9	0.58	5'-Gene[10][16]-3'	Total cDNA + adapter PCR
10x Chromium Single Cell 3' v3	Droplet	3' end	0.9	0.625	5'-Gene[12][16]-3'	Total cDNA + adapter PCR
10x Chromium Single Cell 5' v1	Droplet	5' end	0.9	0.58	5'-[16][10]Gene-3'	Total cDNA + adapter PCR
Ilumnina/Bio-Rad ddSeq	Droplet	3' end	0.05	0.05	5'-Gene[8][3][6][15][6][15][6]-3'	Nextera PCR
Dolomite scRNA-Seq (Drop-seq)	Droplet	3' end	Undisclosed	0.027	5'-Gene[9][12]-3'	Total cDNA + Nextera PCR
Takara ICELL8 (3' DE, 3' DE-UMI)	Microwell	3' end	N/A	0.25	5'-Gene[14][11]-3'	Total cDNA + adapter PCR
