# Supplementary material for: Systematic comparison of high-throughput single-cell RNA-seq methods for immune cell profiling
Source: BMC Genomics. 2021 Jan 20;22:66. doi: 10.1186/s12864-020-07358-4 (PMC7818754; doi:10.1186/s12864-020-07358-4)
Supplement: Supplementary file 4 — Additional file 4: Supplement Table 3. Assessment of non-normalized scRNA-seq data. [file 12864_2020_7358_MOESM4_ESM.xlsx]

## Sheet: About
Supplemental Table 3. Assessment of non-normalized single-cell RNA-seq data. Sequenced reads were demultiplexed and aligned against a combined human and mouse reference genome with each technologies' recommended software pipeline; all pipelines used a version of STAR for the alignment step. Aligned reads were MAPQ filtered and uniformly mapped against human and mouse gene annotations; read and UM…
Column legend:
GENERAL
sample number	Number of sample
method	scRNA-seq technology
cell input	Cell input
expected cells	Expected cells
sequencing	Read lengths (Read 1 x Index1 x Index 2 x Read 2)
alignment pipeline	Used pipeline for read alignment (non-nomalized data only)
tags (UMI, Barcode)	Tags in BAM file for UMI and Barcode
MAPQ	MAPQ threshold for read filtering
reference genome	Reference genome
aligner	Read aligner used by pipeline
TOTAL READS
read pairs (FASTQ)	Total read pair input
MAPQ filtered (M)	Number of reads passing MAPQ filter
has valid BC (V)	Number of reads passing MAPQ filter and have valid barcode
cellular reads (C)	Number of reads passing MAPQ filter and are from cells
tx aligned reads (T)	Number of cellular reads assigned to gene
%M	Fraction of all reads passing MAPQ filter
%V	Fraction of all reads passing MAPQ filter and have valid barcode
%C	Fraction of all reads passing MAPQ filter and are from cells
%T	Fraction of all reads from cells assigned to gene
GENERAL METRICS
barcodes (BC)	Number of total sequenced barcodes
Øreads/UMI	Number of sequenced reads per UMI
mapped genes (mm10)	Number of murine genes with at least one read
mapped genes (hg19)	Number of human genes with at least one read
CELL METRICS (based on cellular reads)
cells	Number of identified cells
%recovered cells	Fraction of cells recovered from total cell input
%cells of all barcodes	Fraction of barcodes that are genuine cells
median reads/cell	Median number of reads per cell
median UMI/cell	Median number of UMI per cell
median genes/cell	Median number of detected genes per cell
mean reads/cell	Average number of reads per cell
mean UMI/cell	Average number of UMIs per cell
mean genes/cell	Average number of detected genes per cell
detected genes (mm10)	Total number of detected murine genes
detected genes (hg19)	Total number of detected human genes
%mito reads	Fraction of all cellular reads mapped to mitochondrial genes
%mito UMI	Fraction of all cellular UMI mapped to mitochondrial genes
%ribo gene reads	Fraction of all cellular reads mapped to ribosome-related genes (Gene Ontology GO:0005840)
%ribo gene UMI	Fraction of all cellular UMIs mapped to ribosome-related genes (Gene Ontology GO:0005840)
CELLTYPES
EL4	Number of detected EL4 cells
IVA12	Number of detected IVA12 cells
Jurkat	Number of detected Jurkat cells
TALL-104	Number of detected TALL-104 cells
Unclassified	Number of unclassified cells (i.e., not classified by any rule)
%EL4	Fraction of all cells that are of type EL4
%IVA12	Fraction of all cells that are of type IVA12
%Jurkat	Fraction of all cells that are of type Jurkat
%TALL-104	Fraction of all cells that are of type TALL-104
%Unclassified	Fraction of all cells that are unclassified (i.e., not classified by any rule)

## Sheet: Data
GENERAL										TOTAL READS									GENERAL METRICS				CELL METRICS															CELLTYPES
sample ID	method	cell input	expected cells	sequencing	alignment pipeline	tags (UMI, Barcode)	MAPQ	reference genome	aligner	read pairs (FASTQ)	MAPQ filtered (M)	has valid BC (V)	cellular reads (C)	tx aligned reads (T)	%M	%V	%C	%T	barcodes (BC)	Øreads/UMI	mapped genes (mm10)	mapped genes (hg19)	cells	%recovered cells	%cells of all barcodes	median reads/cell	median UMI/cell	median genes/cell	mean reads/cell	mean UMI/cell	mean genes/cell	detected genes (mm10)	detected genes (hg19)	%mito reads	%mito UMI	%ribo gene reads	%ribo gene UMI	EL4	IVA12	Jurkat	TALL-104	Un- classified	%EL4	%IVA12	%Jurkat	%TALL-104	%Un- classified
1	10x Genomics, Chromium 3' v2	8700	5000	26x8x0x98	CellRanger 3.0.2	UB, CB	255	hg19_Ensembl82 + mm10_Ensembl84	STAR_2.5.1b	1017107589	751827164	739741237	619314840	405814995	73.9182	72.7299	60.8898	39.8989	536170	5.01894	18555	20126	2647	30.4253	0.493687	230236	43630	5192	233969	43196.2	4807.68	18238	19910	1.47039	1.21128	31.0337	30.6114	1119	302	759	4	463	42.2743	11.4091	28.674	0.151114	0.174915
2	10x Genomics, Chromium 3' v2	3500	2000	26x8x0x98	CellRanger 3.0.2	UB, CB	255	hg19_Ensembl82 + mm10_Ensembl84	STAR_2.5.1b	101742381	71001270	69938407	55807308	36146175	69.7853	68.7407	54.8516	35.5272	293615	1.76875	15978	16537	1003	28.6571	0.341604	53662	30572	4269	55640.4	31136.5	3966.51	15624	16440	1.50608	1.54633	36.8525	35.3929	465	176	287	0	75	46.3609	17.5474	28.6142	0	0.0747757
21	10x Genomics, Chromium 3' v3	4800	3000	26x8x0x91	CellRanger 3.0.2	UB, CB	255	hg19_Ensembl82 + mm10_Ensembl84	STAR_2.5.1b	432491349	395778757	388639413	342999875	231479660	91.5114	89.8606	79.3079	53.5224	1606317	1.61905	19161	22332	3932	81.9167	0.244784	82282	50594	5775	87232.9	53549.3	5727.41	18771	21752	3.75365	3.76879	29.7054	29.5303	1535	715	1558	0	124	39.0387	18.1841	39.6236	0	0.0315361
22	10x Genomics, Chromium 3' v3	4800	3000	26x8x0x91	CellRanger 3.0.2	UB, CB	255	hg19_Ensembl82 + mm10_Ensembl84	STAR_2.5.1b	331973988	288927288	280885605	259055964	153028485	87.0331	84.6107	78.035	46.0965	1427766	1.82722	19310	21565	1694	35.2917	0.118647	159301	87401	7161	152926	82600.5	6377.25	19035	21157	3.49272	3.46933	29.579	29.2416	609	457	307	10	311	35.9504	26.9776	18.1228	0.590319	0.183589
23	10x Genomics, Chromium 3' v3	9600	6000	26x8x0x91	CellRanger 3.0.2	UB, CB	255	hg19_Ensembl82 + mm10_Ensembl84	STAR_2.5.1b	835862047	750715710	735065782	636062793	430237690	89.8134	87.941	76.0966	51.4723	2394789	1.55173	20519	24031	8037	83.7188	0.335604	74146	47791	6000	79141.8	50787.8	6124.86	20143	23521	2.77716	2.82867	30.6197	30.1879	2721	1764	3131	0	421	33.8559	21.9485	38.9573	0	0.0523827
24	10x Genomics, Chromium 3' v3	9600	6000	26x8x0x91	CellRanger 3.0.2	UB, CB	255	hg19_Ensembl82 + mm10_Ensembl84	STAR_2.5.1b	692676057	612923427	593547940	540299142	309838036	88.4863	85.6891	78.0017	44.7306	2277980	1.70149	20564	23734	4493	46.8021	0.197236	112140	65823	6667	120254	70100.2	5975.44	20291	23374	3.86623	3.87685	29.1259	28.7334	1454	1025	956	52	1006	32.3615	22.8133	21.2775	1.15736	0.223904
5	10x Genomics, Chromium 5' v1	8700	5000	26x8x0x110	CellRanger 3.0.2	UB, CB	255	hg19_Ensembl82 + mm10_Ensembl84	STAR_2.5.1b	311867125	266114491	253239261	240305334	174041457	85.3294	81.201	77.0538	55.8063	518502	1.82473	18552	20691	4107	47.2069	0.79209	58848	32524	5019	58511.2	31960.4	4655.67	18428	20396	3.0957	3.03136	28.1867	29.8621	1345	1019	1411	5	327	32.749	24.8113	34.356	0.121743	0.0796202
6	10x Genomics, Chromium 5' v1	3500	2000	26x8x0x110	CellRanger 3.0.2	UB, CB	255	hg19_Ensembl82 + mm10_Ensembl84	STAR_2.5.1b	254069795	212014573	201977415	193085112	137643085	83.4474	79.4968	75.9969	54.1753	409375	2.36584	17934	19954	1905	54.4286	0.465344	101502	42595	5649	101357	42637.1	5341.28	17830	19742	3.40457	3.2955	27.9278	31.0582	706	463	650	2	84	37.0604	24.3045	34.1207	0.104987	0.0440945
9	Illumina Bio-Rad, ddSEQ	9000	240	68x8x0x150	SureCell RNA Single-Cell 1.1.0	XU, XB	50	hg19_Ensembl82 + mm10_Ensembl84	STAR_2.5.2b	30800489	19043403	16557627	4751286	3693468	61.8282	53.7577	15.426	11.9916	150387	5.05942	13127	12935	80	0.888889	0.0531961	51839	10344	3108	59391.1	10557.5	3179.43	10908	11482	3.17769	3.10344	21.6158	20.8983	18	16	29	5	12	22.5	20	36.25	6.25	0.15
10	Illumina Bio-Rad, ddSEQ	9000	240	68x8x0x150	SureCell RNA Single-Cell 1.1.0	XU, XB	50	hg19_Ensembl82 + mm10_Ensembl84	STAR_2.5.2b	45445398	28910051	25081331	7454373	5916455	63.6149	55.19	16.4029	13.0188	183078	5.05196	13829	14309	89	0.988889	0.0486132	81821	14686	4245	83757	15285.8	4180.11	11312	12384	2.75021	2.87615	21.3112	21.0907	24	17	41	1	6	26.9663	19.1011	46.0674	1.1236	0.0674157
11	Illumina Bio-Rad, ddSEQ	11250	300	68x8x0x150	SureCell RNA Single-Cell 1.1.0	XU, XB	50	hg19_Ensembl82 + mm10_Ensembl84	STAR_2.5.2b	36530113	22965105	19898371	3287415	2608128	62.8662	54.4711	8.99919	7.13967	161654	6.22374	13329	13062	35	0.311111	0.0216512	82198	11995	3891	93926.1	13635.9	3965.63	10062	10665	3.12258	3.43364	20.1085	19.9057	8	6	17	0	4	22.8571	17.1429	48.5714	0	0.114286
12	Illumina Bio-Rad, ddSEQ	11250	300	68x8x0x150	SureCell RNA Single-Cell 1.1.0	XU, XB	50	hg19_Ensembl82 + mm10_Ensembl84	STAR_2.5.2b	41925004	26597253	23083467	6791128	5366744	63.4401	55.059	16.1983	12.8008	170451	5.34816	13657	13471	107	0.951111	0.0627746	58928	10308	3278	63468.5	10575.9	3288.82	11358	11749	2.67596	2.66826	20.4895	19.9802	27	27	32	7	14	25.2336	25.2336	29.9065	6.54206	0.130841
13	Illumina Bio-Rad, ddSEQ	11250	300	68x8x0x150	SureCell RNA Single-Cell 1.1.0	XU, XB	50	hg19_Ensembl82 + mm10_Ensembl84	STAR_2.5.2b	41531113	27051344	23376216	8633681	6874923	65.1351	56.286	20.7885	16.5537	170941	5.45052	13743	13934	161	1.43111	0.0941845	53623	9588	3286	53625.3	9129.93	2849.26	11698	12379	4.58087	4.71688	18.7282	18.6625	35	32	42	6	46	21.7391	19.8758	26.087	3.72671	0.285714
14	Illumina Bio-Rad, ddSEQ	11250	300	68x8x0x150	SureCell RNA Single-Cell 1.1.0	XU, XB	50	hg19_Ensembl82 + mm10_Ensembl84	STAR_2.5.2b	50899377	32005697	27656424	11318735	8987025	62.8803	54.3355	22.2375	17.6565	179428	5.54263	14024	14234	165	1.46667	0.0919589	63705	11696	3642	68598.4	11471.5	3344.25	12150	12614	4.75641	4.8283	19.2476	19.3408	46	32	47	8	32	27.8788	19.3939	28.4848	4.84848	0.193939
15	Illumina Bio-Rad, ddSEQ	11250	300	68x8x0x150	SureCell RNA Single-Cell 1.1.0	XU, XB	50	hg19_Ensembl82 + mm10_Ensembl84	STAR_2.5.2b	44955910	28812120	24855697	9595206	7666639	64.0897	55.2891	21.3436	17.0537	180188	5.57142	13893	14044	130	1.15556	0.0721469	69966	12036	3620	73809.3	12091.5	3279.72	11944	12255	4.84986	4.84897	20.7856	20.5287	28	37	28	7	30	21.5385	28.4615	21.5385	5.38462	0.230769
16	Illumina Bio-Rad, ddSEQ	11250	300	68x8x0x150	SureCell RNA Single-Cell 1.1.0	XU, XB	50	hg19_Ensembl82 + mm10_Ensembl84	STAR_2.5.2b	42389266	26621437	23021146	7539275	5993872	62.8023	54.3089	17.7858	14.1401	169551	5.97487	13554	13840	77	0.684444	0.0454141	88334	14291	4055	97912.7	14837.6	4070.32	11237	11908	4.67012	4.83976	18.9397	19.1974	22	17	33	0	5	28.5714	22.0779	42.8571	0	0.0649351
19	open-source / Dolomite Bio, Drop-seq	90000	500	21x8x0x138	Dropseq tools 1.13	XM, XC	255	hg19_Ensembl82 + mm10_Ensembl84	STAR 2.4.2a	112408425	58013782	58013782	18503017	15352446	51.6098	51.6098	16.4605	13.6577	787661	6.3417	15088	15614	179	0.198889	0.0227255	78119	11142	3430	103369	14477.1	3485.71	12661	12767	1.75483	1.96066	17.7573	19.7881	45	34	83	0	17	25.1397	18.9944	46.3687	0	0.0949721
20	open-source / Dolomite Bio, Drop-seq	180000	2500	21x8x0x138	Dropseq tools 1.13	XM, XC	255	hg19_Ensembl82 + mm10_Ensembl84	STAR 2.4.2a	384996206	192252029	192252029	63398766	52189823	49.9361	49.9361	16.4674	13.5559	2358013	6.55539	17752	17384	879	0.488333	0.0372771	58166	8299	2952	72126	10020.5	3052.42	15157	14074	1.35912	1.4378	15.2106	16.6536	329	216	255	0	79	37.4289	24.5734	29.0102	0	0.0898749
27	Takara Bio, ICELL8 3' DE	17920	1684	25x8x0x131	mappa v0.9	1.TAG _CID	255	hg19_Ensembl82 + mm10_Ensembl84	STAR_2.7.0b	166097434	113828896	113828896	113828856	90761700	68.5314	68.5314	68.5314	54.6436	1704	N/A	17888	20047	1702	9.49777	99.8826	68526.5	N/A	3248.5	66879.5	N/A	2879.22	17888	20047	3.14438	N/A	19.3247	N/A	451	452	310	19	470	26.4982	26.557	18.2139	1.11633	0.276146
28	Takara Bio, ICELL8 3' DE	17920	1498	25x8x0x131	mappa v0.9	1.TAG _CID	255	hg19_Ensembl82 + mm10_Ensembl84	STAR_2.7.0b	256024557	69652544	69652544	69652375	54345300	27.2054	27.2054	27.2053	21.2266	1518	N/A	16350	17374	1514	8.44866	99.7365	16340.5	N/A	2042	46005.5	N/A	2256.39	16350	17374	4.34419	N/A	17.1161	N/A	493	205	371	10	435	32.5627	13.5403	24.5046	0.660502	0.287318
29	Takara Bio, ICELL8 3' DE-UMI	17920	1465	paired-end	mappa v0.9	1.TAG _CID_UMI	255	hg19_Ensembl82 + mm10_Ensembl84	STAR_2.7.0b	122111573	79865922	79865922	79854095	61142136	65.4041	65.4041	65.3944	50.0707	1560	10.5532	15391	15984	1461	8.1529	93.6538	35201	3229	1014	54657.1	5177.25	1160.95	15391	15978	2.52301	2.63454	25.8878	29.0844	420	219	295	7	520	28.7474	14.9897	20.1916	0.479124	0.355921
