# Supplementary material for: Systematic comparison of high-throughput single-cell RNA-seq methods for immune cell profiling
Source: BMC Genomics. 2021 Jan 20;22:66. doi: 10.1186/s12864-020-07358-4 (PMC7818754; doi:10.1186/s12864-020-07358-4)
Supplement: Supplementary file 5 — Additional file 5: Supplement Table 4. Results by sample. [file 12864_2020_7358_MOESM5_ESM.xlsx]

## Sheet: Sheet1
											EL4				IVA12				Jurkat				TALL-104
Sample ID	Method	Norm Factor	Reads (after downsampling)	nCells above Inflection	Cell Recovery Rate	Multiplet Rate	Fraction cell associated reads	Est UMI contmination (mean)	Correlation of Lib Size Est (mean r)	Mitochondrial Fraction Threshold	nCells	Median nReads	Median nUMIs	Median nGenes	nCells	Median nReads	Median nUMIs	Median nGenes	nCells	Median nReads	Median nUMIs	Median nGenes	nCells	Median nReads	Median nUMIs	Median nGenes
1	10x 3' v2	0.160688	163736253	2647	0.304253	0.01574	0.608901	0.00173013	0.985922	0.1	1048	47805	20214.5	3800.5	333	56410	23455	4075	728	26016.5	9876	2947	117	5866	1873	888
2	10x 3' v2	0.668189	67954454	1002	0.286286	0.004445	0.548449	0.000172169	0.976882	0.1	436	48806.5	26279	4120	97	55524	28722	4285	283	25198	12839	3162	45	5702	2491	1070
21	10x 3' v3	0.534374	230934412	3902	0.812917	0.0233	0.781238	0.00369656	0.983175	0.1	1471	48766	28918	4707	636	58594.5	34565.5	5108	1527	33520	17569	4317	593	4707	1833	900
22	10x 3' v3	0.250478	82983095	1693	0.352708	0.0329	0.761054	0.00409473	0.989442	0.15	567	48756	28833	5247	442	48416	28641.5	5113	276	25459.5	10833	3559.5	270	8250.5	2537.5	1348.5
23	10x 3' v3	0.646698	540785373	8266	0.861042	0.0418	0.739153	0.00899157	0.986637	0.1	2655	49735	28042	4607	1624	58903	33213.5	5034.5	3131	35513	17155	4372	1202	5310	1797	912
24	10x 3' v3	0.29318	202933363	4307	0.448646	0.05	0.755579	0.00555827	0.986871	0.15	1266	46313	26530.5	5064.5	853	48723	27935	5074	852	24479	9886.5	3384	690	7841	2212.5	1203
5	10x 5' v1	0.68816	214551040	4091	0.47023	0.015665	0.769881	0.000855748	0.973849	0.1	1252	46972.5	25214	4377	989	46880	25288	4659	1385	37469	18672	4636	77	5298	2624	1327
6	10x 5' v1	0.436043	110766357	1900	0.542857	0.0068	0.759991	3.52209e-05	0.970795	0.1	652	52333	27618	4622	440	47507	25070	4713.5	614	40044.5	18874.5	4775	32	5236.5	2614.5	1279.5
9	ddSEQ	0.999996	30800489	79	0.00877778	0	0.157251	4.7417e-05	0.997183	0.1	20	48048.5	7503.5	2849	17	48058	7620	2598	29	77830	9368	3570	11	20110	2457	1538
10	ddSEQ	0.570063	25902263	88	0.00977778	0.0228	0.167675	0.00069408	0.993473	0.1	26	49687	13964.5	4108	21	34354	9852	3203	45	46797	10713	3785	21	14413	2865	1634
11	ddSEQ	0.653591	23888050	56	0.00497778	0	0.114394	0.00223626	0.993752	0.1	14	43855.5	8783	3011	13	30741	5149	2240	24	46789	8114	3363	7	21376	2580	1408
12	ddSEQ	0.711487	29805098	98	0.00871111	0	0.161846	0.00109363	0.96774	0.1	31	43333	9443	3414	27	40296	8297	3113	34	51067.5	7852	3352.5	13	20185	3131	1698
13	ddSEQ	0.6331	26285182	106	0.00942222	0	0.192604	0.00134741	0.98393	0.1	34	51825.5	10470	3645.5	30	35508.5	7672.5	2909.5	39	45504	9412	3727	14	14408	2745	1584.5
14	ddSEQ	0.622906	31703429	187	0.0166222	0.03424	0.233471	0.00120765	0.989149	0.1	47	49043	9478	3570	33	46193	10631	3540	39	52396	9851	3589	17	16539	2591	1485
15	ddSEQ	0.474367	21307903	130	0.0115556	0	0.218497	0.000843537	0.986354	0.1	28	49919	14602	4099	35	35795	9964	3384	26	53363	11046.5	3881.5	15	17533	3687	2084
16	ddSEQ	0.602925	25558292	119	0.0105778	0.01724	0.202556	0.0012534	0.983576	0.1	27	58091	12452	3977	23	48122	9922	3345	31	54602	10444	3747	15	14974	2673	1663
19	Drop-seq	0.314703	35404661	142	0.00157778	0.014084	0.171303	0.000115968	0.995056	0.05	40	43595	12868	3735.5	27	56671	14732	4070	85	23013	6274	2627	5	4231	819	579
20	Drop-seq	0.67256	259087039	1003	0.00557222	0.0090323	0.184698	0.00302451	0.996506	0.05	323	53496	8351	3172	220	55786.5	8447.5	3122	282	26617	3714.5	2003.5	4	6344.5	666	507.5
27	ICELL8 3' DE	0.392328	65109930	848	0.0914621	0.00508	0.955255	NA	0.981415	0.1	456	49821.5	18724	2986	443	40811	13292	2667	349	42411	17213	2645	177	9913	2998	712
28	ICELL8 3' DE	0.850507	217870176	821	0.0810826	0.0846	0.905449	NA	0.99115	0.1	502	71270	12782.5	2600.5	282	52615	7206	2182.5	405	65023	13185	2294	67	14590	1977	626
29	ICELL8 3' DE-UMI	0.734349	89625441	712	0.0719866	0.0196	0.928709	0.00368257	0.986755	0.05	443	57856	2792	1288	214	89618	3396	1673.5	322	37856.5	1891.5	977.5	24	8450	349	251
Supplemental Table 4
