# Supplementary material for: Systematic comparison of high-throughput single-cell RNA-seq methods for immune cell profiling
Source: BMC Genomics. 2021 Jan 20;22:66. doi: 10.1186/s12864-020-07358-4 (PMC7818754; doi:10.1186/s12864-020-07358-4)
Supplement: Supplementary file 6 — Additional file 6: Supplement Table 5. Read-depth normalization iterations [file 12864_2020_7358_MOESM6_ESM.xlsx]

## Sheet: Sheet1
		EL4
Sample ID	Method	nCells ± sd	median reads ± sd	median UMIs ± sd	median genes ± sd
6	10x 5' v1	655.75 ± 2.63	52,280.88 ± 44.82	27,553.5 ± 43.04	4,613.25 ± 8.05
15	ddSEQ	27.5 ± 0.58	51,201 ± 1342.48	14,679.63 ± 64.47	4,106.88 ± 7.79
19	Drop-seq	40.5 ± 0.58	43,263.625 ± 254.09	12,676.63 ± 217.63	3,742 ± 9.97
27	ICELL8 3' DE	456.5 ± 0.58	49,828.63 ± 63.77	18,691.875 ± 60.74	2,981.75 ± 3.5
		IVA12
Sample ID	Method	nCells ± sd	median reads ± sd	median UMIs ± sd	median genes ± sd
6	10x 5' v1	438.5 ± 1.17	47,518.12 ± 19.8	25,095.63 ± 42.59	4,721.125 ± 9.52
15	ddSEQ	34.5 ± 1	36,343.5 ± 1113.78	10,017.25 ± 93.8	3,379.5 ± 16.34
19	Drop-seq	27 ± 0	56,397.75 ± 224.7	14,692 ± 84.7	4,062.25 ± 8.81
27	ICELL8 3' DE	443.75 ± 1.5	40,742.88 ± 120.14	13,242.75 ± 33.44	2,668.38 ± 2.06
		Jurkat
Sample ID	Method	nCells ± sd	median reads ± sd	median UMIs ± sd	median genes ± sd
6	10x 5' v1	615.25 ± 1.5	40,019.88 ± 50.9	18,832.5 ± 33.45	4,773.63 ± 1.11
15	ddSEQ	26 ± 0	53,374.5 ± 109.5	11,027.25 ± 19.07	3,887.875 ± 11.78
19	Drop-seq	83 ± 1.83	23,522 ± 421.9	6,335.625 ± 56.45	2,634.38 ± 17.09
27	ICELL8 3' DE	348 ± 1.41	42,004.25 ± 363.66	17,143.25 ± 69.09	2,648.625 ± 7.54
		Tall
Sample ID	Method	nCells ± sd	median reads ± sd	median UMIs ± sd	median genes ± sd
6	10x 5' v1	32.75 ± 1.5	5,224.5 ± 83.5	2,485.63 ± 90.57	1,257.88 ± 20.95
15	ddSEQ	14.75 ± 0.5	17,661.875 ± 267.97	3,747.25 ± 127.94	2,086.75 ± 27.07
19	Drop-seq	5 ± 0	4,201.25 ± 30.23	816.75 ± 7.41	581.75 ± 4.86
27	ICELL8 3' DE	177 ± 0.82	10,029.75 ± 86.96	2,986.125 ± 23.48	711.25 ± 0.5
Supplemental Figure 5
